# Supplementary material for: CRM1-dependent nuclear export of TRIM28 promotes MAVS K48-linked ubiquitination and suppresses RIG-I-mediated antiviral response
Source: Front Immunol. 2026 Mar 24;17:1744833. doi: 10.3389/fimmu.2026.1744833 (PMC13053320; doi:10.3389/fimmu.2026.1744833)
Supplement: Supplementary file 3 [file DataSheet1.zip]

Archive with 44 entries (44 files):
- Fig1A Actin edited showing band.jpg
- Fig1A Actin.tif
- Fig1A Myc edited showing band.jpg
- Fig1A Myc.tif
- Fig1D Actin edited showing band.jpg
- Fig1D Actin.jpg
- Fig1D TRIM28 edited showing band.jpg
- Fig1D TRIM28.tif
- Fig2C ACTIN edited showing band.jpg
- Fig2C ACTIN.jpg
- Fig2C EV71-3C edited showing band.jpg
- Fig2C EV71-3C.tif
- Fig2C EV71-3D edited showing band.jpg
- Fig2C EV71-3D.jpg
- Fig2D Actin edited showing band.jpg
- Fig2D Actin.jpg
- Fig2D EV-71 3C edited showing band.jpg
- Fig2D EV-71 3C.jpg
- Fig2D EV-71 3D edited showing band.jpg
- Fig2D EV-71 3D.tif
- Fig2E TRIM28 OE1.tif
- Fig2E TRIM28 OE2.tif
- Fig2E Vec1.tif
- Fig2E Vec2.tif
- Fig2F Actin down edited showing band.jpg
- Fig2F Actin down.tif
- Fig2F Actin up edited showing band.jpg
- Fig2F Actin up.tif
- Fig2F GFP edited showing band.jpg
- Fig2F GFP.tif
- Fig2F Myc edited showing band.jpg
- Fig2F Myc.tif
- Fig2H NC1.tif
- Fig2H NC2.tif
- Fig2H TRIM28 KD1.tif
- Fig2H TRIM28 KD2.tif
- Fig2I Actin down edited showing band.jpg
- Fig2I Actin down.tif
- Fig2I Actin up edited showing band.jpg
- Fig2I Actin up.tif
- Fig2I GFP edited showing band.jpg
- Fig2I GFP.tif
- Fig2I TRIM28 edited showing band.jpg
- Fig2I TRIM28.jpg
