# Supplementary material for: CRM1-dependent nuclear export of TRIM28 promotes MAVS K48-linked ubiquitination and suppresses RIG-I-mediated antiviral response
Source: Front Immunol. 2026 Mar 24;17:1744833. doi: 10.3389/fimmu.2026.1744833 (PMC13053320; doi:10.3389/fimmu.2026.1744833)
Supplement: Supplementary file 4 [file DataSheet2.zip]

Archive with 58 entries (58 files):
- Fig3A GAPDH edited showing band.jpg
- Fig3A GAPDH.tif
- Fig3A TRIM28 edited showing band.jpg
- Fig3A TRIM28.tif
- Fig3D GAPDH.tif
- Fig3D VSV-G.jpg
- Fig3G TRIM28 KD-PBS 400x.jpg
- Fig3G TRIM28 KD-VSV 400x.jpg
- Fig3G WT-PBS 400x.jpg
- Fig3G WT-VSV 400x.jpg
- Fig3H TRIM28 KD-VSV 400x.jpg
- Fig3H WT-PBS 400x.jpg
- Fig3H WT-VSV 400x.jpg
- Fig3HTRIM28 KD-PBS 400x.jpg
- Fig4A GAPDH.tif
- Fig4A IRF3.tif
- Fig4A Myc.tif
- Fig4A p-IRF3.tif
- Fig4A p-TBK1 edited showing band.jpg
- Fig4A p-TBK1.tif
- Fig4A TBK1 edited showing band.jpg
- Fig4A TBK1.tif
- Fig4B Actin.tif
- Fig4B IRF3.tif
- Fig4B p-IRF3 edited showing band.jpg
- Fig4B p-IRF3.tif
- Fig4B p-TBK1.tif
- Fig4B TBK1.tif
- Fig4B TRIM28 edited showing band.jpg
- Fig4B TRIM28.jpg
- Fig4C GAPDH.tif
- Fig4C IRF3 edited showing band.jpg
- Fig4C IRF3.tif
- Fig4C Myc edited showing band.jpg
- Fig4C Myc.tif
- Fig4C p-IRF3 edited showing band.jpg
- Fig4C p-IRF3.tif
- Fig4C p-TBK1 edited showing band.jpg
- Fig4C p-TBK1.tif
- Fig4C TBK1.tif
- Fig4D Actin edited showing band.jpg
- Fig4D Actin.tif
- Fig4D IRF3.tif
- Fig4D p-IRF3 edited showing band.jpg
- Fig4D p-IRF3.tif
- Fig4D p-TBK1.tif
- Fig4D TBK1.tif
- Fig4D TRIM28.tif
- Fig4E CE GAPDH.tif
- Fig4E CE IRF3 edited showing band.jpg
- Fig4E CE IRF3.tif
- Fig4E CE Lamin B edited showing band.jpg
- Fig4E CE Lamin B.tif
- Fig4E NE GAPDH edited showing band.jpg
- Fig4E NE GAPDH.tif
- Fig4E NE IRF3 edited showing band.jpg
- Fig4E NE IRF3.jpg
- Fig4E NE lamin B.tif
