# Supplementary material for: CRM1-dependent nuclear export of TRIM28 promotes MAVS K48-linked ubiquitination and suppresses RIG-I-mediated antiviral response
Source: Front Immunol. 2026 Mar 24;17:1744833. doi: 10.3389/fimmu.2026.1744833 (PMC13053320; doi:10.3389/fimmu.2026.1744833)
Supplement: Supplementary file 5 [file DataSheet3.zip]

Archive with 72 entries (72 files):
- Fig5 D HA-RIG-I Input Actin edited showing band.jpg
- Fig5 D HA-RIG-I Input Actin.tif
- Fig5 D HA-RIG-I Input HA edited showing band.jpg
- Fig5 D HA-RIG-I Input HA.tif
- Fig5 D HA-RIG-I Input Myc edited showing band.jpg
- Fig5 D HA-RIG-I Input Myc.tif
- Fig5 D HA-RIG-I IP HA edited showing band.jpg
- Fig5 D HA-RIG-I IP HA.tif
- Fig5 D HA-RIG-I IP Myc edited showing band.jpg
- Fig5 D HA-RIG-I IP Myc.tif
- Fig5 D HA-TBK1 Input Actin edited showing band.jpg
- Fig5 D HA-TBK1 Input Actin.tif
- Fig5 D HA-TBK1 Input HA.tif
- Fig5 D HA-TBK1 Input Myc edited showing band.jpg
- Fig5 D HA-TBK1 Input Myc.tif
- Fig5 D HA-TBK1 IP HA edited showing band.jpg
- Fig5 D HA-TBK1 IP HA.tif
- Fig5 D HA-TBK1 IP Myc edited showing band.jpg
- Fig5 D HA-TBK1 IP Myc.tif
- Fig5D HA-IRF3 Input Actin edited showing band.jpg
- Fig5D HA-IRF3 Input Actin.tif
- Fig5D HA-IRF3 Input HA edited showing band.jpg
- Fig5D HA-IRF3 Input HA.tif
- Fig5D HA-IRF3 Input Myc  edited showing band.jpg
- Fig5D HA-IRF3 Input Myc.tif
- Fig5D HA-IRF3 IP HA edited showing band.jpg
- Fig5D HA-IRF3 IP HA.tif
- Fig5D HA-IRF3 IP Myc  edited showing band.jpg
- Fig5D HA-IRF3 IP Myc.tif
- Fig5D HA-IRF7 Input Actin edited showing band.jpg
- Fig5D HA-IRF7 Input Actin.tif
- Fig5D HA-IRF7 Input HA edited showing band.jpg
- Fig5D HA-IRF7 Input HA.tif
- Fig5D HA-IRF7 Input Myc edited showing band.jpg
- Fig5D HA-IRF7 Input Myc.tif
- Fig5D HA-IRF7 IP HA edited showing band.jpg
- Fig5D HA-IRF7 IP HA.tif
- Fig5D HA-IRF7 IP Myc edited showing band.jpg
- Fig5D HA-IRF7 IP Myc.tif
- Fig5D HA-MDA5 Input Actin edited showing band.jpg
- Fig5D HA-MDA5 Input Actin.tif
- Fig5D HA-MDA5 Input HA.tif
- Fig5D HA-MDA5 Input Myc edited showing band.jpg
- Fig5D HA-MDA5 Input Myc.tif
- Fig5D HA-MDA5 IP HA edited showing band.jpg
- Fig5D HA-MDA5 IP HA.tif
- Fig5D HA-MDA5 IP Myc edited showing band.jpg
- Fig5D HA-MDA5 IP Myc.tif
- Fig5E left Input Actin edited showing band.jpg
- Fig5E left Input Actin.tif
- Fig5E left Input HA edited showing band.jpg
- Fig5E left Input HA.tif
- Fig5E left Input Myc.tif
- Fig5E left IP HA edited showing band.jpg
- Fig5E left IP HA.tif
- Fig5E left IP Myc.tif
- Fig5E right Input Actin  edited showing band.jpg
- Fig5E right Input Actin.tif
- Fig5E right Input HA edited showing band.jpg
- Fig5E right Input HA.tif
- Fig5E right Input Myc edited showing band.jpg
- Fig5E right input Myc.tif
- Fig5E right IP HA edited showing band.jpg
- Fig5E right IP HA.jpg
- Fig5E right IP Myc edited showing band.tif
- Fig5E right IP Myc.jpg
- Fig5F Input Actin.tif
- Fig5F Input MAVS.tif
- Fig5F Input TRIM28.tif
- Fig5F IP MAVS edited showing band.jpg
- Fig5F IP MAVS.tif
- Fig5F IP TRIM28.tif
