# Supplementary material for: CRM1-dependent nuclear export of TRIM28 promotes MAVS K48-linked ubiquitination and suppresses RIG-I-mediated antiviral response
Source: Front Immunol. 2026 Mar 24;17:1744833. doi: 10.3389/fimmu.2026.1744833 (PMC13053320; doi:10.3389/fimmu.2026.1744833)
Supplement: Supplementary file 6 [file DataSheet4.zip]

Archive with 83 entries (83 files):
- Fig6 A DAPI.tif
- Fig6 A Merge1.tif
- Fig6 A Merge2.tif
- Fig6 A Mitotracker.tif
- Fig6 A TRIM28.tif
- Fig6 E UI DAPI.tif
- Fig6 E UI MAVS.tif
- Fig6 E UI Merge.tif
- Fig6 E UI TRIM28.tif
- Fig6 E VAV Merge.tif
- Fig6 E VSV DAPI.tif
- Fig6 E VSV MAVS.tif
- Fig6 E VSV TRIM28.tif
- Fig6B UI DAPI.tif
- Fig6B UI Merge.tif
- Fig6B UI TRIM28.tif
- Fig6B VSV DAPI.tif
- Fig6B VSV Merge.tif
- Fig6B VSV TRIM28.tif
- Fig6D Actin edited showing band.jpg
- Fig6D Actin.jpg
- Fig6D Lamin B edited showing band.jpg
- Fig6D Lamin B.tif
- Fig6D TRIM28 edited showing band.jpg
- Fig6D TRIM28.jpg
- Fig6F Input Actin.tif
- Fig6F Input CRM1 edited showing band.jpg
- Fig6F Input CRM1.tif
- Fig6F Input TRIM28.tif
- Fig6F IP CRM1 edited showing band.jpg
- Fig6F IP CRM1.tif
- Fig6F IP TRIM28.jpg
- Fig6G CE Actin edited showing band.jpg
- Fig6G CE Actin.tif
- Fig6G CE TRIM28 edited showing band.jpg
- Fig6G CE TRIM28.png
- Fig6G WCL Actin edited showing band.jpg
- Fig6G WCL Actin.tif
- Fig6G WCL TRIM28.tif
- Fig7A Input Actin.jpg
- Fig7A Input HA.jpg
- Fig7A Input His.jpg
- Fig7A Input Myc edited showing band.jpg
- Fig7A Input Myc.jpg
- Fig7A IP HA.jpg
- Fig7A IP His.jpg
- Fig7B Input HA.tif
- Fig7B Input Myc.tif
- Fig7B Ip HA.tif
- Fig7B Ip His.tif
- Fig7E Input Actin edited showing band.jpg
- Fig7E Input Actin.png
- Fig7E Input HA.tif
- Fig7E Input His.jpg
- Fig7E IP HA edited showing band.jpg
- Fig7E IP HA.tif
- Fig7E IP His.jpg
- Fig8C Input Actin edited showing band.png
- Fig8C Input Actin.tif
- Fig8C Input Myc.tif
- Fig8C Input-HA edited showing band.jpg
- Fig8C Input-HA.tif
- Fig8C IP-HA edited showing band.jpg
- Fig8C IP-HA.tif
- Fig8C IP-His.jpg
- Fig8C IP-Myc edited showing band.png
- Fig8C IP-Myc.tif
- Fig8D Input Actin edited showing band.png
- Fig8D input Actin.tif
- Fig8D Input HA edited showing band.jpg
- Fig8D Input HA.tif
- Fig8D Input Myc edited showing band.jpg
- Fig8D Input Myc.tif
- Fig8D IP HA edited showing band.jpg
- Fig8D IP HA.tif
- Fig8D IP His edited showing band.jpg
- Fig8D IP His.tif
- Fig8D IP Myc edited showing band.jpg
- Fig8D IP Myc.tif
- Supplementary Fig1 TRIM28.jpg
- Supplementary Fig1D GAPDH.jpg
- Supplementary Fig1F GAPDH.jpg
- Supplementary Fig1F TRIM28.jpg
