# Supplementary material for: CRM1-dependent nuclear export of TRIM28 promotes MAVS K48-linked ubiquitination and suppresses RIG-I-mediated antiviral response
Source: Front Immunol. 2026 Mar 24;17:1744833. doi: 10.3389/fimmu.2026.1744833 (PMC13053320; doi:10.3389/fimmu.2026.1744833)
Supplement: Supplementary file 7 [file Table1.xlsx]

## Sheet: Fig1B
		450mm
		1	2	3	Average
	A	3.292	3.284	3.2843	3.28677
	B	1.874	1.86	1.874	1.86933
	C	0.957	0.968	0.953	0.959333
	D	0.518	0.523	0.526	0.522333
	E	0.293	0.29	0.297	0.293333
	F	0.178	0.182	0.176	0.178667
	G	0.131	0.135	0.139	0.135
	H	0.089	0.092	0.094	0.0916667
		con	OA
		500	3.28677
		250	1.86933
		125	0.959333
		62.5	0.522333
		31.25	0.293333
		15.62	0.178667
		7.81	0.135
		0	0.0916667
	NC	0	0.1205	0.123	0.1235
		8	1.295	1.5605	1.3015
		12	3.21	3.15	3.218
	TRIM28-OE	0	0.1235	0.1215	0.122
		8	1.024	1.146	1.133
		12	2.214	2.095	2.142
			Repeat1	Repeat2	Repeat3
	NC	0	1.44615	1.83077	1.90769
		8	182.138	222.985	183.138
		12	476.754	467.523	477.985
	TRIM28-OE	0	1.90769	1.6	1.67692
		8	140.446	159.215	157.215
		12	323.523	305.215	312.446
							Statistical results
			Repeat1	Repeat2	Repeat3		Group	N	Mean	SD		Statistic	Value
	0h	NC	1.44615	1.83077	1.90769		Control (Vec)	3	1.7282	0.24727		Levene’s Test F	1.143
		TRIM28-OE	1.90769	1.6	1.67692		Treatment (OE)	3	1.7282	0.16013		Levene’s Test p	0.345
												t	0
												df	4
												p (two-tailed)	1
			Repeat1	Repeat2	Repeat3		Group	N	Mean	SD		Statistic	Value
	8h	NC	182.138	222.985	183.138		Control (Vec)	3	196.087	23.2992		Levene’s Test F	4.125
		TRIM28-OE	140.446	159.215	157.215		Treatment (OE)	3	152.292	10.3077		Levene’s Test p	0.112
												t	2.977
												df	4
												p (two-tailed)	0.041
			Repeat1	Repeat2	Repeat3		Group	N	Mean	SD		Statistic	Value
	12h	NC	476.754	467.523	477.985		Control (Vec)	3	474.087	5.71789		Levene’s Test F	0.556
		TRIM28-OE	323.523	305.215	312.446		Treatment (OE)	3	313.728	9.22093		Levene’s Test p	0.497
												t	25.599
												df	4
												p (two-tailed)	＜0.001

## Sheet: Fig1C
Fig1C
			Vec	TRI28 OE		Statistical results
IFN-b	0h	Repeat1	1.10124	1.11307		Group	N	Mean	SD		Statistic	Value
		Repeat2	1.10971	1.13201		Control (Vec)	3	1.1008	0.00913		Levene’s Test F	0.85
		Repeat3	1.09147	1.09982		Treatment (OE)	3	1.115	0.01618		Levene’s Test p	0.409
		Average	1.10081	1.11496							t	-1.32
		SD	0.0091257	0.0161817							df	4
											p (two-tailed)	0.257
			Vec	TRI28 OE
	8h	Repeat1	1115.03	719.287		Group	N	Mean	SD		Statistic	Value
		Repeat2	852.577	681.332		Control (Vec)	3	960.767	137.156		Levene’s Test F	7.64
		Repeat3	914.698	688.01		Treatment (OE)	3	696.21	20.2623		Levene’s Test p	0.051
		Average	960.767	696.21							t	3.305
		SD	137.156	20.2623							df	4
											p (two-tailed)	0.03
			Vec	TRI28 OE
	12h	Repeat1	1664.02	1065.82		Group	N	Mean	SD		Statistic	Value
		Repeat2	1764.66	1496.04		Control (Vec)	3	1715.49	50.3564		Levene’s Test F	6.093
		Repeat3	1717.77	1170.42		Treatment (OE)	3	1244.09	224.374		Levene’s Test p	0.069
		Average	1715.49	1244.09							t	3.551
		SD	50.3564	224.374							df	4
											p (two-tailed)	0.024
			Vec	TRI28 OE
ISG-15	0h	Repeat1	1.09766	1.08742		Group	N	Mean	SD		Statistic	Value
		Repeat2	1.82612	1.08121		Control (Vec)	3	1.3412	0.41996		Levene’s Test F	15.521
		Repeat3	1.09979	1.09502		Treatment (OE)	3	1.0879	0.00691		Levene’s Test p	0.017
		Average	1.34119	1.08788							t	1.045
		SD	0.419964	0.00691244							df	4
											p (two-tailed)	0.355
			Vec	TRI28 OE
	8h	Repeat1	350.872	200.74		Group	N	Mean	SD		Statistic	Value
		Repeat2	342.726	190.494		Control (Vec)	3	347.135	4.11454		Levene’s Test F	1.195
		Repeat3	347.808	210.234		Treatment (OE)	3	200.489	9.87263		Levene’s Test p	0.336
		Average	347.135	200.489							t	23.748
		SD	4.11454	9.87263							df	4
											p (two-tailed)	＜0.001
			Vec	TRI28 OE
	12h	Repeat1	596.266	288.461		Group	N	Mean	SD		Statistic	Value
		Repeat2	592.834	334.699		Control (Vec)	3	593.206	2.89172		Levene’s Test F	7.67
		Repeat3	590.519	322.687		Treatment (OE)	3	315.282	23.9916		Levene’s Test p	0.05
		Average	593.206	315.282							t	19.92
		SD	2.89172	23.9916							df	4
											p (two-tailed)	＜0.001
			Vec	TRI28 OE
ISG-54	0h	Repeat1	0.998863	1.02489		Group	N	Mean	SD		Statistic	Value
		Repeat2	0.99816	1.00899		Control (Vec)	3	1	0.00261		Levene’s Test F	3.524
		Repeat3	1.00298	1.04494		Treatment (OE)	3	1.0263	0.01802		Levene’s Test p	0.134
		Average	1	1.02627							t	-2.5
		SD	0.00260609	0.0180155							df	4
											p (two-tailed)	0.067
			Vec	TRI28 OE
	8h	Repeat1	109.222	87.8753		Group	N	Mean	SD		Statistic	Value
		Repeat2	99.2499	88.4668		Control (Vec)	3	105.419	5.39045		Levene’s Test F	12.291
		Repeat3	107.784	88.0937		Treatment (OE)	3	88.1453	0.29909		Levene’s Test p	0.025
		Average	105.419	88.1453							t	5.542
		SD	5.39045	0.29909							df	4
											p (two-tailed)	0.005
			Vec	TRI28 OE
	12h	Repeat1	208.114	122.471		Group	N	Mean	SD		Statistic	Value
		Repeat2	209.629	141.367		Control (Vec)	3	210.127	2.30224		Levene’s Test F	9.445
		Repeat3	212.637	141.226		Treatment (OE)	3	135.021	10.8694		Levene’s Test p	0.037
		Average	210.127	135.021							t	11.708
		SD	2.30224	10.8694							df	4
											p (two-tailed)	＜0.001
			Vec	TRI28 OE
ISG-56	0h	Repeat1	1.0894	1.09605		Group	N	Mean	SD		Statistic	Value
		Repeat2	1.1057	1.11049		Control (Vec)	3	1.0689	0.05024		Levene’s Test F	1.601
		Repeat3	1.01169	1.05355		Treatment (OE)	3	1.0867	0.0296		Levene’s Test p	0.274
		Average	1.06893	1.0867							t	-0.528
		SD	0.0502364	0.0296026							df	4
											p (two-tailed)	0.625
			Vec	TRI28 OE
	8h	Repeat1	352.73	240.001		Group	N	Mean	SD		Statistic	Value
		Repeat2	305.028	218.273		Control (Vec)	3	325.986	24.3719		Levene’s Test F	1.992
		Repeat3	320.2	233.218		Treatment (OE)	3	230.497	11.1167		Levene’s Test p	0.231
		Average	325.986	230.497							t	6.174
		SD	24.3719	11.1167							df	4
											p (two-tailed)	0.003
			Vec	TRI28 OE
	12h	Repeat1	601.34	440.424		Group	N	Mean	SD		Statistic	Value
		Repeat2	635.45	547.918		Control (Vec)	3	608.836	23.7698		Levene’s Test F	1.521
		Repeat3	589.718	483.378		Treatment (OE)	3	490.573	54.1068		Levene’s Test p	0.285
		Average	608.836	490.573							t	3.466
		SD	23.7698	54.1068							df	4
											p (two-tailed)	0.026
			Vec	TRI28 OE
IL-1b	0h	Repeat1	0.954273	1.08729		Group	N	Mean	SD		Statistic	Value
		Repeat2	1.04492	0.974773		Control (Vec)	3	1.0007	0.04536		Levene’s Test F	1
		Repeat3	1.00287	1.08729		Treatment (OE)	3	1.0498	0.06496		Levene’s Test p	0.374
		Average	1.00069	1.04979							t	-1.073
		SD	0.0453616	0.0649642							df	4
											p (two-tailed)	0.344
			Vec	TRI28 OE
	8h	Repeat1	8.69366	5.95463		Group	N	Mean	SD		Statistic	Value
		Repeat2	8.18114	5.44394		Control (Vec)	3	8.4062	0.26189		Levene’s Test F	0
		Repeat3	8.34384	5.7932		Treatment (OE)	3	5.7306	0.26104		Levene’s Test p	0.996
		Average	8.40622	5.73059							t	12.533
		SD	0.261891	0.261041							df	4
											p (two-tailed)	＜0.001
			Vec	TRI28 OE
	12h	Repeat1	12.2187	7.58489		Group	N	Mean	SD		Statistic	Value
		Repeat2	13.2886	8.26702		Control (Vec)	3	12.3347	0.90142		Levene’s Test F	0.588
		Repeat3	11.4969	7.14868		Treatment (OE)	3	7.6669	0.56366		Levene’s Test p	0.486
		Average	12.3347	7.66686							t	7.605
		SD	0.901423	0.563655							df	4
											p (two-tailed)	0.002

## Sheet: FigE left
											Statistical results
							NC+mock	1#siRNA+mock	2#siRNA+mock		Statistical results
	Repeat1						1.06223	1.06446	1.07411		Test	Levene Statistic	df1	df2	Sig.
	Repeat2						0.98003	0.950453	1.09594		Based on Mean	3.098	2	6	0.119
	Repeat3						0.960602	0.983824	1.09336		Based on Median	0.696	2	6	0.535
											Based on Median and with adjusted df	0.696	2	4.232	0.548
											Based on trimmed Mean	2.812	2	6	0.138
											Multiple Comparisons (LSD)
											Comparison (I vs J)		Mean Difference	Std. Error	P value	95% CI Lower	95% CI Upper
											NC	siRNA 1#	0.00137	0.03797	0.972	-0.0915	0.0943
												siRNA 2#	-0.08685	0.03797	0.062	-0.1798	0.0061
											siRNA 1#	NC	-0.00137	0.03797	0.972	-0.0943	0.0915
												siRNA 2#	-0.08822	0.03797	0.059	-0.1811	0.0047
											siRNA 1#	NC	0.08685	0.03797	0.062	-0.0061	0.1798
												siRNA 1#	0.08822	0.03797	0.059	-0.0047	0.1811
							NC+SEV	1#siRNA+sev	2#siRNA+sev		Statistical results
	Repeat1						1845.61	3263.71	2157.86		Test	Levene Statistic	df1	df2	Sig.
	Repeat2						1702.35	3182.39	2020.7		Based on Mean	1.142	2	6	0.38
	Repeat3						1949.93	3220.61	2308.27		Based on Median	0.922	2	6	0.448
											Based on Median and with adjusted df	0.922	2	4.291	0.464
											Based on trimmed Mean	1.129	2	6	0.383
										LSD	Multiple Comparisons (LSD)
											Comparison (I vs J)		Mean Difference	Std. Error	P value	95% CI Lower	95% CI Upper
											NC	siRNA 1#	-1389.6	91.6434	＜0.001	-1613.85	-1165.36
												siRNA 2#	-329.642	91.6434	0.011	-553.886	-105.399
											siRNA 1#	NC	1389.6	91.6434	＜0.001	1165.36	1613.85
												siRNA 2#	1059.96	91.6434	＜0.001	835.717	1284.2
											siRNA 2#	NC	329.642	91.6434	0.011	105.399	553.886
												siRNA 1#	-1059.96	91.6434	＜0.001	-1284.2	-835.717

## Sheet: Fig1E right
		450mm
		1	2	3	Average
	A	3.292	3.284	3.2843	3.28677
	B	1.874	1.86	1.874	1.86933
	C	0.957	0.968	0.953	0.959333
	D	0.518	0.523	0.526	0.522333
	E	0.293	0.29	0.297	0.293333
	F	0.178	0.182	0.176	0.178667
	G	0.131	0.135	0.139	0.135
	H	0.089	0.092	0.094	0.0916667
		con	OA
		500	3.28677
		250	1.86933
		125	0.959333
		62.5	0.522333
		31.25	0.293333
		15.62	0.178667
		7.81	0.135
		0	0.0916667
										Time
		NC	0	0.1235	0.122	0.1245
			8	1.7135	1.6515	1.678
			12	2.99	2.86	2.898
		TRIM28-KD	0	0.122	0.123	0.125
			8	2.036	2.0185	2.0295
			12	3.64	3.59	3.547
		NC	0	1.90769	1.67692	2.06154
			8	246.523	236.985	241.062
			12	442.908	422.908	428.754
		TRIM28-KD	0	1.67692	1.831	2.13846
			8	296.138	293.446	295.138
			12	542.908	535.215	528.6
				Repeat1	Repeat2	Repeat3
		0h	NC	1.90769	1.67692	2.06154		1.90769	1.67692		Statistical results
			TRIM28-OE	1.67692	1.831	2.13846		1.67692	1.831		Group	N	Mean	SD		Statistic	Value
								2.06154	2.13846		Control (Vec)	3	1.8823	0.19378		Levene’s Test F	0.164
											Treatment (OE)	3	1.882	0.23469		Levene’s Test p	0.706
																t	0.002
																df	4
																p (two-tailed)	0.999
				Repeat1	Repeat2	Repeat3		246.523	296.138		Statistical results
		8h	NC	246.523	236.985	241.062		236.985	293.446		Group	N	Mean	SD		Statistic	Value
			TRIM28-OE	296.138	293.446	295.138		241.062	295.138		Control (Vec)	3	241.523	4.78571		Levene’s Test F	2.504
											Treatment (OE)	3	294.907	1.36074		Levene’s Test p	0.189
																t	-18.584
																df	4
																p (two-tailed)	＜0.001
				Repeat1	Repeat2	Repeat3		442.908	542.908		Statistical results
		12h	NC	442.908	422.908	428.754		422.908	535.215		Group	N	Mean	SD		Statistic	Value
			TRIM28-OE	542.908	535.215	528.6		428.754	528.6		Control (Vec)	3	431.523	10.2836		Levene’s Test F	0.629
											Treatment (OE)	3	535.574	7.16077		Levene’s Test p	0.472
																t	-14.382
																df	4
																p (two-tailed)	＜0.001

## Sheet: Fig1F
						Statistical results
			NC	TRI28 KD		Group	N	Mean	SD		Statistic	Value
IFN-b	0h	Repeat1	1.18869	2.03531		Control (NC)	3	1.0092	0.16799		Levene’s Test F	1.097
		Repeat2	0.855788	1.23696		Treatment (KD)	3	1.635	0.39918		Levene’s Test p	0.354
		Repeat3	0.983023	1.63267							t	-2.503
											df	4
											p (two-tailed)	0.067
			NC	TRI28 KD		Group	N	Mean	SD		Statistic	Value
	8h	Repeat1	890.51	1831.59		Control (NC)	3	888.834	63.9527		Levene’s Test F	0.278
		Repeat2	824.06	1701.53		Treatment (KD)	3	1746.93	73.3804		Levene’s Test p	0.626
		Repeat3	951.932	1707.68							t	-15.269
											df	4
											p (two-tailed)	＜0.001
			NC	TRI28 KD		Group	N	Mean	SD		Statistic	Value
	12h	Repeat1	1586.57	2859.29		Control (NC)	3	1929.69	301.101		Levene’s Test F	9.823
		Repeat2	2052.67	2899.39		Treatment (KD)	3	2860.96	37.6121		Levene’s Test p	0.035
		Repeat3	2149.85	2824.22							t	-5.316
											df	4
											p (two-tailed)	0.006
			NC	TRI28 KD		Group	N	Mean	SD		Statistic	Value
ISG-15	0h	Repeat1	1.07321	1.10155		Control (NC)	3	1.0037	0.10293		Levene’s Test F	2.672
		Repeat2	0.885422	0.718821		Treatment (KD)	3	0.8666	0.20569		Levene’s Test p	0.177
		Repeat3	1.05236	0.779519							t	1.032
											df	4
											p (two-tailed)	0.36
			NC	TRI28 KD		Group	N	Mean	SD		Statistic	Value
	8h	Repeat1	318.319	487.315		Control (NC)	3	305.12	14.8201		Levene’s Test F	2.728
		Repeat2	289.088	339.119		Treatment (KD)	3	414.725	74.1441		Levene’s Test p	0.174
		Repeat3	307.953	417.74							t	-2.511
											df	4
											p (two-tailed)	0.066
			NC	TRI28 KD		Group	N	Mean	SD		Statistic	Value
	12h	Repeat1	419.629	555.514		Control (NC)	3	419.548	15.4641		Levene’s Test F	2.236
		Repeat2	434.971	603.264		Treatment (KD)	3	563.588	36.3183		Levene’s Test p	0.209
		Repeat3	404.043	531.986							t	-6.32
											df	4
											p (two-tailed)	0.003
			NC	TRI28 KD		Group	N	Mean	SD		Statistic	Value
ISG-54	0h	Repeat1	1.03442	1.20523		Control (NC)	3	1.0004	0.03565		Levene’s Test F	3.42
		Repeat2	1.00352	1.00017		Treatment (KD)	3	1.1163	0.10518		Levene’s Test p	0.138
		Repeat3	0.963329	1.14338							t	-1.806
											df	4
											p (two-tailed)	0.145
			NC	TRI28 KD		Group	N	Mean	SD		Statistic	Value
	8h	Repeat1	155.876	256.61		Control (NC)	3	172.202	34.8408		Levene’s Test F	0.037
		Repeat2	148.521	250.755		Treatment (KD)	3	232.22	37.289		Levene’s Test p	0.857
		Repeat3	212.207	189.296							t	-2.037
											df	4
											p (two-tailed)	0.111
			NC	TRI28 KD		Group	N	Mean	SD		Statistic	Value
	12h	Repeat1	297.302	453.782		Control (NC)	3	287.817	30.5		Levene’s Test F	0.181
		Repeat2	312.447	395.297		Treatment (KD)	3	413.339	35.0924		Levene’s Test p	0.693
		Repeat3	253.701	390.939							t	-4.676
											df	4
											p (two-tailed)	0.009
			NC	TRI28 KD		Group	N	Mean	SD		Statistic	Value
ISG-56	0h	Repeat1	1.02436	1.40019		Control (NC)	3	1.0014	0.06347		Levene’s Test F	6.049
		Repeat2	0.929605	1.01913		Treatment (KD)	3	1.164	0.20631		Levene’s Test p	0.07
		Repeat3	1.05015	1.07262							t	-1.305
											df	4
											p (two-tailed)	0.262
			NC	TRI28 KD		Group	N	Mean	SD		Statistic	Value
	8h	Repeat1	290.546	424.508		Control (NC)	3	267.395	31.1904		Levene’s Test F	2.673
		Repeat2	279.711	410.03		Treatment (KD)	3	382.269	61.0535		Levene’s Test p	0.177
		Repeat3	231.927	312.267							t	-2.902
											df	4
											p (two-tailed)	0.044
			NC	TRI28 KD		Group	N	Mean	SD		Statistic	Value
	12h	Repeat1	517.222	746.364		Control (NC)	3	499.93	33.3709		Levene’s Test F	3.505
		Repeat2	521.106	816.848		Treatment (KD)	3	721.132	110.514		Levene’s Test p	0.135
		Repeat3	461.462	600.184							t	-3.319
											df	4
											p (two-tailed)	0.029
			NC	TRI28 KD		Group	N	Mean	SD		Statistic	Value
IL-1b	0h	Repeat1	1.0167	1.1128		Control (NC)	3	1.0001	0.01984		Levene’s Test F	4.487
		Repeat2	0.978141	0.900741		Treatment (KD)	3	1.0168	0.10745		Levene’s Test p	0.102
		Repeat3	1.00555	1.03698							t	-0.265
											df	4
											p (two-tailed)	0.804
			NC	TRI28 KD		Group	N	Mean	SD		Statistic	Value
	8h	Repeat1	11.6223	16.06		Control (NC)	3	10.8792	0.84446		Levene’s Test F	0.714
		Repeat2	9.96089	15.4259		Treatment (KD)	3	15.049	1.2431		Levene’s Test p	0.446
		Repeat3	11.0543	13.661							t	-4.806
											df	4
											p (two-tailed)	0.009
			NC	TRI28 KD		Group	N	Mean	SD		Statistic	Value
	12h	Repeat1	14.5452	19.5474		Control (Vec)	3	13.4998	1.0371		Levene’s Test F	0.393
		Repeat2	13.483	17.7776		Treatment (OE)	3	18.0022	1.44596		Levene’s Test p	0.565
		Repeat3	12.4712	16.6818							t	-4.383
											df	4
											p (two-tailed)	0.012

## Sheet: Fig2A and B
Fig2A
							Statistical results
				Vec	TRIM28 OE		Group	N	Mean	SD		Statistic	Value
	EV71	12h	Repeat1	517.095	865.542		Control	3	496.243	24.0285		Levene’s Test F	0
			Repeat2	469.965	847.798		Treatment	3	869.682	24.2208		Levene’s Test p	0.986
			Repeat3	501.667	895.706							t	-18.958
												df	4
												p (two-tailed)	＜0.001
				Vec	TRIM28 OE		Statistical results
	EV71	24h	Repeat1	1163.49	2265.34		Group	N	Mean	SD		Statistic	Value
			Repeat2	1174.26	2265.34		Control	3	1177.32	15.576		Levene’s Test F	13.109
			Repeat3	1194.19	2555.55		Treatment	3	2362.07	167.55		Levene’s Test p	0.022
												t	-12.195
												df	4
												p (two-tailed)	＜0.001
Fig2B
							Statistical results
				NC	TRIM28 KD		Group	N	Mean	SD		Statistic	Value
	EV71	12h	Repeat1	756.814	345.425		Control	3	750.818	55.1374		Levene’s Test F	1.088
			Repeat2	692.928	309.988		Treatment	3	315.611	27.438		Levene’s Test p	0.356
			Repeat3	802.713	291.421							t	12.24
												df	4
												p (two-tailed)	＜0.001
				Vec	TRIM28 KD		Statistical results
	EV71	24h	Repeat1	1405.67	798.671		Group	N	Mean	SD		Statistic	Value
			Repeat2	1211.39	938.607		Control	3	1298.47	98.6879		Levene’s Test F	0.148
			Repeat3	1278.35	809.711		Treatment	3	848.996	77.8009		Levene’s Test p	0.72
												t	6.195
												df	4
												p (two-tailed)	0.003

## Sheet: Fig2G and J
Fig2G
		plaques		PFU/ml			Statistical results
		Vec	TRIM28 OE	Vec	TRIM28 OE		Group	N	Mean	SD		Statistic	Value
	Repeat1	45	86	2250000	4300000		Control	3	2.83333e+06	534634		Levene’s Test F	0.053
	Repeat2	59	98	2950000	4900000		Treatment	3	4.81667e+06	480451		Levene’s Test p	0.829
	Repeat3	66	105	3300000	5250000							t	-4.779
												df	4
												p (two-tailed)	0.009
Fig2J
		plaques		PFU/ml			Statistical results
		NC	TRIM28 KD	NC	TRIM28 KD		Group	N	Mean	SD		Statistic	Value
	Repeat1	49	19	2450000	950000		Control	3	2.73333e+06	246644		Levene’s Test F	0.452
	Repeat2	58	35	2900000	1750000		Treatment	3	1.33333e+06	401040		Levene’s Test p	0.538
	Repeat3	57	26	2850000	1300000							t	5.15
												df	4
												p (two-tailed)	0.007

## Sheet: Fig3B
		Body weight	dpi		VSV+WT	VSV+TRIM28 KD		Statistical results
			1	Repeat1	-3.81679	-1.0989		Group	N	Mean	SD		Statistic	Value
				Repeat2	-4.83271	-1.14068		Control	3	-5.1932	2.04857		Levene’s Test F	3.007
				Repeat3	-8.09717	-1.95312		Treatment	3	-3.7907	2.63975		Levene’s Test p	0.114
				Repeat4	-2.39044	-6.09756							t	-1.028
				Repeat5	-5.19481	-6.17761							df	10
				Repeat6	-6.82731	-6.27615							p (two-tailed)	0.328
		Body weight	dpi		VSV+WT	VSV+TRIM28 KD		Statistical results
			2	Repeat1	-6.10687	-3.2967		Group	N	Mean	SD		Statistic	Value
				Repeat2	-6.3197	-3.42205		Control	3	-7.7428	2.0074		Levene’s Test F	0.236
				Repeat3	-10.5263	-3.90625		Treatment	3	-5.1215	1.80783		Levene’s Test p	0.638
				Repeat4	-5.57769	-6.91057							t	-2.377
				Repeat5	-9.09091	-7.33591							df	10
				Repeat6	-8.83534	-5.85774							p (two-tailed)	0.039
		Body weight	dpi		VSV+WT	VSV+TRIM28 KD		Statistical results
			3	Repeat1	-7.25191	-1.8315		Group	N	Mean	SD		Statistic	Value
				Repeat2	-8.92193	-4.18251		Control	3	-9.9952	2.45084		Levene’s Test F	0.557
				Repeat3	-12.9555	-5.46875		Treatment	3	-5.3371	2.2535		Levene’s Test p	0.473
				Repeat4	-7.56972	-8.53659							t	-3.427
				Repeat5	-10.8225	-6.56371							df	10
				Repeat6	-12.4498	-5.43933							p (two-tailed)	0.006

## Sheet: Fig3C
	VSV mRNA
		VSV+WT	VSV+TRIM28-KD		Statistical results
	Repeat1	0.625	0.7743		Group	N	Mean	SD		Statistic	Value
	Repeat2	1.1227	0.6863		Control	3	1.0158	0.24119		Levene’s Test F	0.001
	Repeat3	1.3416	0.1417		Treatment	3	0.4984	0.22483		Levene’s Test p	0.975
	Repeat4	1.0028	0.4266							t	3.843
	Repeat5	1.1011	0.4164							df	10
	Repeat6	0.9013	0.5453							p (two-tailed)	0.003

## Sheet: Fig3E
	Fig3F Left
	pcr lung IFNa4			PBS+WT	PBS+TRIM28-KD		Statistical results
			Repeat1	0.3162	3.5677		Group	N	Mean	SD		Statistic	Value
			Repeat2	0.4469	3.7974		Control	3	1.6148	1.56082		Levene’s Test F	0.11
			Repeat3	0.3642	1.6133		Treatment	3	2.0098	1.31784		Levene’s Test p	0.747
			Repeat4	2.5615	1.0353							t	-0.474
			Repeat5	1.81	1.0703							df	10
			Repeat6	4.1901	0.9747							p (two-tailed)	0.646
	pcr lung IFNa4			VSV+WT	VSV+TRIM28-KD		Statistical results
			Repeat1	8.9197	14.0841		Group	N	Mean	SD		Statistic	Value
			Repeat2	10.0561	15.116		Control	3	8.7265	1.5149		Levene’s Test F	5.179
			Repeat3	6.3511	20.4213		Treatment	3	16.5135	3.01575		Levene’s Test p	0.046
			Repeat4	7.6529	13.6422							t	-5.652
			Repeat5	8.9755	15.649							df	10
			Repeat6	10.4035	20.1681							p (two-tailed)	＜0.001
	Fig3F Right
	pcr lung IFNb1			PBS+WT	PBS+TRIM28-KD		Statistical results
			Repeat1	0.9208	0.8033		Group	N	Mean	SD		Statistic	Value
			Repeat2	1.1559	2.9383		Control	3	0.8518	0.23256		Levene’s Test F	5.952
			Repeat3	1.0607	0.4478		Treatment	3	1.4097	0.92086		Levene’s Test p	0.035
			Repeat4	0.6276	0.8907							t	-1.439
			Repeat5	0.5856	1.3851							df	10
			Repeat6	0.76	1.9931							p (two-tailed)	0.181
	pcr lung IFNb1			VSV+WT	VSV+TRIM28-KD		Statistical results
			Repeat1	30.19	82.4816		Group	N	Mean	SD		Statistic	Value
			Repeat2	27.5695	30.9958		Control	3	22.3081	8.18102		Levene’s Test F	4.311
			Repeat3	12.2016	54.4553		Treatment	3	54.5017	20.4971		Levene’s Test p	0.065
			Repeat4	16.9006	75.0094							t	-3.573
			Repeat5	16.0555	37.923							df	10
			Repeat6	30.9314	46.1449							p (two-tailed)	0.005

[truncated: 14 more sheets: Fig3F, Fig5A, Fig5B, Fig5C, Fig6C, Fig6H, Fig7D, Fig8A, Fig8B, Supplementary Fig1B and 1C, Supplementary Fig1E and 1G, Supplementary Fig2A, Supplementary Fig2B, Supplementary Fig2C]
